# Supplementary material for: Melanoma Cells Can Adopt the Phenotype of Stromal Fibroblasts and Macrophages by Spontaneous Cell Fusion in Vitro
Source: Int J Mol Sci. 2016 Jun 2;17(6):826. doi: 10.3390/ijms17060826 (PMC4926360; doi:10.3390/ijms17060826)
Supplement: Supplementary file 1 [file ijms-17-00826-s001.zip]

Archive with 5 entries (4 files):
- ijms-127528-Supplementary Materials/
- ijms-127528-Supplementary Materials/ijms-127528-supplementary-publish.pdf
- ijms-127528-Supplementary Materials/Suppl_VideoS1.mov
- ijms-127528-Supplementary Materials/Suppl_VideoS2.mov
- ijms-127528-Supplementary Materials/Suppl_VideoS3.mov
